# Supplementary material for: Enhancing Clinical Reasoning with Virtual Patients: A Hybrid Systematic Review Combining Human Reviewers and ChatGPT
Source: Healthcare (Basel). 2024 Nov 11;12(22):2241. doi: 10.3390/healthcare12222241 (PMC11594149; doi:10.3390/healthcare12222241)
Supplement: Supplementary file 1 [file healthcare-12-02241-s001.zip]

Archive with 1 entries (1 files):
- healthcare-3240394-supplementary.pdf
